# Supplementary material for: The Complex Contributions of Genetics and Nutrition to Immunity in Drosophila melanogaster
Source: PLoS Genet. 2015 Mar 12;11(3):e1005030. doi: 10.1371/journal.pgen.1005030 (PMC4357385; doi:10.1371/journal.pgen.1005030)
Supplement: S2 Table — (XLSX) [file pgen.1005030.s002.xlsx]

## Sheet: S1a.Pooled_across_diets
GO Category	Description	Genes found	Genes in category	P value	FDR
GO:0006629	lipid metabolic process	6	284	0.00145	0.0585
GO:0005622	intracellular	6	368	0.03689	0.878146
GO:0006950	response to stress	6	629	0.07769	0.878146
GO:0005777	peroxisome	1	22	0.08812	0.878146
GO:0003774	motor activity	2	74	0.09373	0.878146
GO:0005739	mitochondrion	2	201	0.12639	0.884533
GO:0004672	protein kinase activity	4	259	0.16972	0.884533
GO:0003824	catalytic activity	21	3894	0.17051	0.884533
GO:0007530	sex determination	1	24	0.18008	0.884533
GO:0006139	nucleobase, nucleoside, nucleotide and nucleic acid metabolic process	6	1029	0.2152	0.884533
GO:0005737	cytoplasm	6	677	0.22208	0.884533
GO:0005634	nucleus	10	1144	0.23001	0.884533
GO:0007275	multicellular organismal development	1	31	0.23873	0.884533
GO:0005198	structural molecule activity	3	468	0.2488	0.884533
GO:0006091	generation of precursor metabolites and energy	1	109	0.25666	0.884533
GO:0006952	defense response	2	178	0.25886	0.884533
GO:0007610	behavior	6	396	0.28441	0.911998
GO:0003674	molecular_function	45	8366	0.2951	0.911998
GO:0003700	sequence-specific DNA binding transcription factor activity	5	394	0.33919	0.934099
GO:0005057	receptor signaling protein activity	1	46	0.3508	0.934099
GO:0005575	cellular_component	37	6350	0.35304	0.934099
GO:0004888	transmembrane signaling receptor activity	4	335	0.37008	0.934099
GO:0005829	cytosol	1	271	0.38109	0.934099
GO:0008150	biological_process	44	7970	0.43007	0.956434
GO:0004871	signal transducer activity	5	463	0.45719	0.956434
GO:0007049	cell cycle	1	103	0.47477	0.956434
GO:0005886	plasma membrane	5	365	0.47903	0.956434
GO:0004721	phosphoprotein phosphatase activity	1	87	0.5087	0.956434
GO:0005216	ion channel activity	2	178	0.5123	0.956434
GO:0006464	protein modification process	4	615	0.51782	0.956434
GO:0008047	enzyme activator activity	1	90	0.5598	0.956434
GO:0008283	cell proliferation	1	118	0.57971	0.956434
GO:0007165	signal transduction	8	870	0.58842	0.956434
GO:0004872	receptor activity	4	431	0.60918	0.956434
GO:0008219	cell death	1	143	0.66073	0.956434
GO:0006928	cellular component movement	3	313	0.6645	0.956434
GO:0007600	sensory perception	1	238	0.66502	0.956434
GO:0006811	ion transport	2	312	0.67806	0.956434
GO:0007155	cell adhesion	2	169	0.68408	0.956434
GO:0005215	transporter activity	4	813	0.69725	0.956434
GO:0006996	organelle organization	4	909	0.73524	0.956434
GO:0003723	RNA binding	2	700	0.74054	0.956434
GO:0003779	actin binding	1	116	0.75168	0.956434
GO:0004930	G-protein coupled receptor activity	1	167	0.76624	0.956434
GO:0003676	nucleic acid binding	7	1754	0.77143	0.956434
GO:0005975	carbohydrate metabolic process	1	363	0.79387	0.961954
GO:0007010	cytoskeleton organization	2	466	0.80913	0.962135
GO:0005576	extracellular region	1	328	0.86419	1
GO:0006810	transport	4	1195	0.91623	1
GO:0003677	DNA binding	2	675	0.93109	1
GO:0005488	binding	20	5136	0.99463	1

## Sheet: S1b.Interaction
GO Category	Description	Genes found	Genes in category	P value	FDR
GO:0005578	proteinaceous extracellular matrix	6	55	0.01876	0.882772
GO:0004721	phosphoprotein phosphatase activity	5	87	0.07065	0.882772
GO:0005200	structural constituent of cytoskeleton	3	41	0.09726	0.882772
GO:0005216	ion channel activity	9	178	0.10469	0.882772
GO:0006873	cellular ion homeostasis	3	39	0.10861	0.882772
GO:0006897	endocytosis	4	77	0.11201	0.882772
GO:0005326	neurotransmitter transporter activity	2	26	0.11276	0.882772
GO:0005576	extracellular region	10	328	0.11514	0.882772
GO:0007155	cell adhesion	11	169	0.1236	0.882772
GO:0006811	ion transport	11	312	0.14074	0.882772
GO:0006950	response to stress	13	629	0.18009	0.89583
GO:0004175	endopeptidase activity	8	439	0.19715	0.89583
GO:0008233	peptidase activity	11	590	0.21439	0.89583
GO:0005764	lysosome	1	25	0.24301	0.89583
GO:0006508	proteolysis	11	631	0.24691	0.89583
GO:0008135	translation factor activity, nucleic acid binding	2	77	0.26037	0.89583
GO:0003723	RNA binding	11	700	0.26173	0.89583
GO:0005777	peroxisome	1	22	0.26496	0.89583
GO:0006091	generation of precursor metabolites and energy	2	109	0.26962	0.89583
GO:0006457	protein folding	2	121	0.28241	0.899082
GO:0007600	sensory perception	5	238	0.33569	0.934628
GO:0008134	transcription factor binding	2	50	0.33942	0.934628
GO:0006464	protein modification process	14	615	0.33962	0.934628
GO:0003824	catalytic activity	60	3894	0.34046	0.934628
GO:0006629	lipid metabolic process	5	284	0.35519	0.937046
GO:0006810	transport	24	1195	0.37649	0.937046
GO:0003676	nucleic acid binding	30	1754	0.3806	0.937046
GO:0006952	defense response	4	178	0.40405	0.968256
GO:0005622	intracellular	9	368	0.42701	0.971745
GO:0006281	DNA repair	1	84	0.48132	0.994395
GO:0005215	transporter activity	16	813	0.49313	0.994395
GO:0005829	cytosol	2	271	0.50807	0.994395
GO:0003674	molecular_function	142	8366	0.52624	0.994395
GO:0004857	enzyme inhibitor activity	2	103	0.52776	0.994395
GO:0007028	cytoplasm organization	1	24	0.54606	0.994395
GO:0005737	cytoplasm	13	677	0.58734	0.994395
GO:0004871	signal transducer activity	14	463	0.58735	0.994395
GO:0007275	multicellular organismal development	1	31	0.60234	0.994395
GO:0006412	translation	2	368	0.60374	0.994395
GO:0004872	receptor activity	13	431	0.61349	0.994395
GO:0003779	actin binding	4	116	0.64889	0.994395
GO:0007010	cytoskeleton organization	9	466	0.65304	0.994395
GO:0008021	synaptic vesicle	1	50	0.67469	0.994395
GO:0005198	structural molecule activity	5	468	0.67542	0.994395
GO:0006915	apoptosis	1	57	0.70941	0.994395
GO:0004930	G-protein coupled receptor activity	4	167	0.71388	0.994395
GO:0005886	plasma membrane	13	365	0.7249	0.994395
GO:0008150	biological_process	139	7970	0.72972	0.994395
GO:0003677	DNA binding	12	675	0.7469	0.994395
GO:0008047	enzyme activator activity	2	90	0.75029	0.994395
GO:0005856	cytoskeleton	2	69	0.75047	0.994395
GO:0005975	carbohydrate metabolic process	4	363	0.77837	0.994395
GO:0006928	cellular component movement	9	313	0.77949	0.994395
GO:0007610	behavior	12	396	0.79982	0.994395
GO:0005575	cellular_component	111	6350	0.80759	0.994395
GO:0003774	motor activity	1	74	0.82951	0.994395
GO:0006351	transcription, DNA-dependent	1	94	0.83581	0.994395
GO:0005634	nucleus	21	1144	0.84628	0.994395
GO:0004672	protein kinase activity	5	259	0.85202	0.994395
GO:0005739	mitochondrion	1	201	0.86774	0.994395
GO:0008219	cell death	2	143	0.8752	0.994395
GO:0005783	endoplasmic reticulum	1	141	0.87683	0.994395
GO:0007165	signal transduction	22	870	0.87861	0.994395
GO:0004888	transmembrane signaling receptor activity	7	335	0.88311	0.994395
GO:0003700	sequence-specific DNA binding transcription factor activity	9	394	0.8958	0.994395
GO:0006996	organelle organization	12	909	0.89882	0.994395
GO:0006259	DNA metabolic process	1	229	0.93015	0.994395
GO:0005488	binding	85	5136	0.93671	0.994395
GO:0007154	cell communication	3	131	0.94006	0.994395
GO:0008283	cell proliferation	1	118	0.94719	0.994395
GO:0005102	receptor binding	2	166	0.9507	0.994395
GO:0006139	nucleobase, nucleoside, nucleotide and nucleic acid metabolic process	7	1029	0.98216	1

## Sheet: S1c.HighSugarDiet
GO Category	Description	Genes found	Genes in category	P value	FDR
GO:0006928	cellular component movement	7	313	0.00352	0.077725
GO:0003774	motor activity	3	74	0.00407	0.077725
GO:0006139	nucleobase, nucleoside, nucleotide and nucleic acid metabolic process	6	1029	0.037	0.48247
GO:0005777	peroxisome	1	22	0.05518	0.572685
GO:0007530	sex determination	1	24	0.11594	0.779349
GO:0007610	behavior	5	396	0.13943	0.779349
GO:0004672	protein kinase activity	3	259	0.15076	0.779349
GO:0003824	catalytic activity	14	3894	0.15239	0.779349
GO:0007275	multicellular organismal development	1	31	0.1549	0.779349
GO:0003674	molecular_function	29	8366	0.19221	0.779349
GO:0005622	intracellular	3	368	0.20111	0.779349
GO:0003700	sequence-specific DNA binding transcription factor activity	4	394	0.21262	0.779349
GO:0005102	receptor binding	2	166	0.21824	0.779349
GO:0007165	signal transduction	7	870	0.23953	0.779349
GO:0005737	cytoplasm	4	677	0.2506	0.779349
GO:0005829	cytosol	1	271	0.25549	0.779349
GO:0006351	transcription, DNA-dependent	1	94	0.28255	0.779349
GO:0006950	response to stress	3	629	0.28352	0.779349
GO:0005198	structural molecule activity	2	468	0.29041	0.779349
GO:0006897	endocytosis	1	77	0.30096	0.779349
GO:0005739	mitochondrion	1	201	0.31049	0.779349
GO:0007049	cell cycle	1	103	0.32986	0.779349
GO:0005634	nucleus	6	1144	0.34202	0.779349
GO:0008047	enzyme activator activity	1	90	0.39744	0.788962
GO:0006464	protein modification process	3	615	0.41271	0.788962
GO:0005575	cellular_component	23	6350	0.41346	0.788962
GO:0008283	cell proliferation	1	118	0.41985	0.788962
GO:0007155	cell adhesion	2	169	0.42942	0.788962
GO:0006952	defense response	1	178	0.4526	0.788962
GO:0004872	receptor activity	3	431	0.48685	0.788962
GO:0007600	sensory perception	1	238	0.49294	0.788962
GO:0006629	lipid metabolic process	1	284	0.51732	0.788962
GO:0005886	plasma membrane	3	365	0.54597	0.788962
GO:0005488	binding	18	5136	0.55155	0.788962
GO:0007010	cytoskeleton organization	2	466	0.55805	0.788962
GO:0004888	transmembrane signaling receptor activity	2	335	0.57143	0.788962
GO:0003779	actin binding	1	116	0.57751	0.788962
GO:0005975	carbohydrate metabolic process	1	363	0.62392	0.819246
GO:0005216	ion channel activity	1	178	0.66092	0.819246
GO:0005576	extracellular region	1	328	0.70524	0.819246
GO:0008150	biological_process	26	7970	0.73404	0.819246
GO:0006811	ion transport	1	312	0.76823	0.819246
GO:0004871	signal transducer activity	2	463	0.7701	0.819246
GO:0008233	peptidase activity	1	590	0.77393	0.819246
GO:0006508	proteolysis	1	631	0.78574	0.819246
GO:0003676	nucleic acid binding	4	1754	0.7973	0.819246
GO:0006810	transport	3	1195	0.80402	0.819246
GO:0003723	RNA binding	1	700	0.80627	0.819246
GO:0006996	organelle organization	2	909	0.82283	0.819246
GO:0003677	DNA binding	1	675	0.93383	0.871789
GO:0005215	transporter activity	1	813	0.94997	0.8721

## Sheet: S1d.LowSugarDiet
GO Category	Description	Genes found	Genes in category	P value	FDR
GO:0003774	motor activity	2	74	0.05093	0.768923
GO:0006629	lipid metabolic process	3	284	0.05127	0.768923
GO:0005764	lysosome	1	25	0.05533	0.768923
GO:0007610	behavior	6	396	0.08771	0.809473
GO:0005198	structural molecule activity	3	468	0.1238	0.809473
GO:0007530	sex determination	1	24	0.12987	0.809473
GO:0007275	multicellular organismal development	1	31	0.17189	0.809473
GO:0006810	transport	7	1195	0.18961	0.809473
GO:0006605	protein targeting	1	96	0.19398	0.809473
GO:0005886	plasma membrane	5	365	0.20988	0.809473
GO:0007155	cell adhesion	3	169	0.22224	0.809473
GO:0005794	Golgi apparatus	1	67	0.22731	0.809473
GO:0005622	intracellular	3	368	0.25405	0.809473
GO:0005057	receptor signaling protein activity	1	46	0.25722	0.809473
GO:0003700	sequence-specific DNA binding transcription factor activity	4	394	0.28076	0.809473
GO:0004857	enzyme inhibitor activity	1	103	0.30994	0.809473
GO:0005737	cytoplasm	4	677	0.32219	0.809473
GO:0006886	intracellular protein transport	1	171	0.33048	0.809473
GO:0006897	endocytosis	1	77	0.33384	0.809473
GO:0005783	endoplasmic reticulum	1	141	0.3507	0.809473
GO:0007165	signal transduction	7	870	0.35313	0.809473
GO:0005575	cellular_component	26	6350	0.39152	0.809473
GO:0004721	phosphoprotein phosphatase activity	1	87	0.39402	0.809473
GO:0003676	nucleic acid binding	7	1754	0.39532	0.809473
GO:0005215	transporter activity	4	813	0.42344	0.809473
GO:0003824	catalytic activity	13	3894	0.43404	0.809473
GO:0008150	biological_process	31	7970	0.44836	0.809473
GO:0006996	organelle organization	4	909	0.45425	0.809473
GO:0004672	protein kinase activity	2	259	0.45766	0.809473
GO:0005488	binding	21	5136	0.458	0.809473
GO:0003674	molecular_function	31	8366	0.46148	0.809473
GO:0006952	defense response	1	178	0.49569	0.818516
GO:0008219	cell death	1	143	0.53438	0.846381
GO:0003779	actin binding	1	116	0.62095	0.883383
GO:0006950	response to stress	2	629	0.62382	0.883383
GO:0007010	cytoskeleton organization	2	466	0.62724	0.883383
GO:0005634	nucleus	5	1144	0.64445	0.886794
GO:0005975	carbohydrate metabolic process	1	363	0.66802	0.886794
GO:0006928	cellular component movement	2	313	0.69401	0.886794
GO:0005216	ion channel activity	1	178	0.70389	0.886794
GO:0006464	protein modification process	2	615	0.74795	0.886794
GO:0005576	extracellular region	1	328	0.74926	0.886794
GO:0006139	nucleobase, nucleoside, nucleotide and nucleic acid metabolic process	2	1029	0.77694	0.886794
GO:0003677	DNA binding	2	675	0.80655	0.886794
GO:0006811	ion transport	1	312	0.80786	0.886794
GO:0004871	signal transducer activity	2	463	0.82657	0.898401
GO:0003723	RNA binding	1	700	0.84092	0.898401
GO:0004888	transmembrane signaling receptor activity	1	335	0.89083	0.922681
GO:0004872	receptor activity	1	431	0.95208	0.940674
